# Supplementary material for: Bisphenol-A in Drinking Water Accelerates Mammary Cancerogenesis and Favors an Immunosuppressive Tumor Microenvironment in BALB–neuT Mice
Source: Int J Mol Sci. 2024 Jun 6;25(11):6259. doi: 10.3390/ijms25116259 (PMC11172679; doi:10.3390/ijms25116259)
Supplement: Supplementary file 1 [file ijms-25-06259-s001.zip]

Archive with 1 entries (1 files):
- ijms-2986136-supplementary.pdf
